# Supplementary material for: Mutation of NEKL-4/NEK10 and TTLL genes suppress neuronal ciliary degeneration caused by loss of CCPP-1 deglutamylase function
Source: PLoS Genet. 2020 Oct 16;16(10):e1009052. doi: 10.1371/journal.pgen.1009052 (PMC7592914; doi:10.1371/journal.pgen.1009052)
Supplement: S1 Table — Strains contain the allele mentioned and the ccpp-1(ok1821) deletion. At least 20 animals were tested for Dye filling for each strain. Although a single P0 plate produced my42 and my43, we considered them independent isolates because their phenotypes are different from one another. (XLSX) [file pgen.1009052.s007.xlsx]

## Sheet: Sheet1
Strain	Allele	Gene	Suppression strength
PT3068	my31	nekl-4	moderate
PT3069	my32		moderate
PT3070	my33		moderate
PT3071	my34		weak
PT3072	my35		strong
PT3075	my38	ttll-5	strong
PT3077	my40		moderate
PT3078	my41		strong
PT3079	my42		moderate
PT3080	my43		weak
PT3081	my44		moderate
