# Supplementary material for: Mutation of NEKL-4/NEK10 and TTLL genes suppress neuronal ciliary degeneration caused by loss of CCPP-1 deglutamylase function
Source: PLoS Genet. 2020 Oct 16;16(10):e1009052. doi: 10.1371/journal.pgen.1009052 (PMC7592914; doi:10.1371/journal.pgen.1009052)
Supplement: S2 Table — GKO; Gene Knockout Consortium. CGC; Caenorhabditis Genetics Center. NBRP; National Bio-Resource Project. (XLSX) [file pgen.1009052.s008.xlsx]

## Sheet: Sheet1
Gene	Allele	Molecular Lesion	Source
ccpp-1	ok1821	590 AA in-frame deletion; 5’ regulatory region and 6 exons	GKO
ttll-4	tm3310	137 AA out-of-frame deletion, 2 AA insertion; TTL domain	NBRP
ttll-5	my38	L338F; TTL domain	this study
	tm3360	277 AA in-frame deletion, 4 AA insertion; TTL domain	NBRP
ttll-11	tm4059	169 AA in-frame deletion, TTL domain	NBRP
	gk482	180 AA out-of-frame deletion; start and first exon of isoform b	CGC
nekl-4	my31	W199X; 5th exon	this study
	tm4910	135 AA in-frame deletion, replaced with Q; kinase domain	NBRP
