# Supplementary material for: Mutation of NEKL-4/NEK10 and TTLL genes suppress neuronal ciliary degeneration caused by loss of CCPP-1 deglutamylase function
Source: PLoS Genet. 2020 Oct 16;16(10):e1009052. doi: 10.1371/journal.pgen.1009052 (PMC7592914; doi:10.1371/journal.pgen.1009052)
Supplement: S3 Table — + indicates any degree of suppression of the ccpp-1 phenotype,—indicates no suppression of the ccpp-1 phenotype, n/a indicates not tested. (XLSX) [file pgen.1009052.s009.xlsx]

## Sheet: Sheet1
Genotype	Allele	Dye-filling	GT335 staining	polyE staining	KAP-1 localization
ccpp-1	ok1821	Dyf	Neg. amphids	Neg. amphids	Shortened
ccpp-1;ttll-4	tm3310	+	+	n/a	n/a
ccpp-1;ttll-5	my38	+	+	n/a	n/a
	tm3360	+	+	+	+
ccpp-1;ttll-11	tm4059	+	-	-	+
	gk482	-	+	+	n/a
ccpp-1;nekl-4	my31	+	+	-	n/a
	tm4910	+	-	n/a	-
