# Supplementary material for: Mutation of NEKL-4/NEK10 and TTLL genes suppress neuronal ciliary degeneration caused by loss of CCPP-1 deglutamylase function
Source: PLoS Genet. 2020 Oct 16;16(10):e1009052. doi: 10.1371/journal.pgen.1009052 (PMC7592914; doi:10.1371/journal.pgen.1009052)
Supplement: S4 Table — Based on phosphoproteomics data for NEK10 from Chivukula et al, Fig 4F [26]. Original list contains genes with phosphopeptides depleted more than twofold upon NEK10 deletion in human bronchial epithelial cell (HBEC) culture. This list contains genes with known C. elegans homologs from the following relevant classes in the NEK10 list: axonemal dyneins and assembly factors, kinesins, intraflagellar transport, ciliary length control. (XLSX) [file pgen.1009052.s010.xlsx]

## Sheet: Sheet1
Human gene	C. elegans gene	Function	References
DNAJB6	dnj-24	Body wall muscle cell chaperone	[113–116]
DNALI1	dyla-1	Dynein light chain	[49,114,115,117]
KIF13A/B	klp-4	Anterograde trafficking in ventral nerve cord	[60,114,115,118]
KIF19	klp-13	Microtubule-interacting protein	[61,114,115]
BBS4	bbs-4	Removal of ciliary receptors	[114,115,119]
IFT140	che-11	IFT-A component	[62,64,114,115,120]
IFT46	Dyf-6	IFT-B component	[62,63,114,115]
IFT74	ift-74	IFT-B component	[114,115,121]
IFT88	osm-5	IFT-B component	[64,65,114,115]
CEP104	C40H1.3;T06D8.2	Centrosome-associated protein	[114,115,122]
MAK	Dyf-5	IFT cargo and component handover	[41,66–68,114,115]
