# Supplementary material for: Mutation of NEKL-4/NEK10 and TTLL genes suppress neuronal ciliary degeneration caused by loss of CCPP-1 deglutamylase function
Source: PLoS Genet. 2020 Oct 16;16(10):e1009052. doi: 10.1371/journal.pgen.1009052 (PMC7592914; doi:10.1371/journal.pgen.1009052)
Supplement: S5 Table — All strains were generated in the Barr laboratory except CB1490 (Hodgkin laboratory), ROH11 and ROH12 (O’Hagan laboratory). (XLSX) [file pgen.1009052.s011.xlsx]

## Sheet: Sheet1
Strain	Genotype
CB1490	him-5(e1490)V
PT443	myIs1[pkd-2::gfp+unc-122p::gfp] pkd-2(sy606)IV;him-5(e1490)V
PT3309	ccpp-1(ok1821)I;myIs1[pkd-2::gfp+unc-122p::gfp] pkd-2(sy606)IV;him-5(e1490)V
PT3310	ttll-4(tm3310)III;myIs1[pkd-2::gfp+unc-122p::gfp] pkd-2(sy606)IV;him-5(e1490)V
PT3311	ccpp-1(ok1821)I;ttll-4(tm3310)III;myIs1[pkd-2::gfp+unc-122p::gfp] pkd-2(sy606)IV;him-5(e1490)V
PT3308	ttll-5(my38)V
PT3283	ccpp-1(ok1821)I;ttll-5(my38)V
PT3312	myIs1[pkd-2::gfp+unc-122p::gfp] pkd-2(sy606)IV;ttll-5(tm3360) him-5(e1490)V
PT3313	ccpp-1(ok1821)I;myIs1[pkd-2::gfp+unc-122p::gfp] pkd-2(sy606)IV;ttll-5(tm3360) him-5(e1490)V
PT2498	myIs1[pkd-2::gfp+unc-122p::gfp] pkd-2(sy606) ttll-11(tm4059)IV;him-5(e1490)V
PT2497	ccpp-1(ok1821)I;myIs1[pkd-2::gfp+unc-122p::gfp] pkd-2(sy606) ttll-11(tm4059)IV;him-5(e1490)V
PT2988	myIs1[pkd-2::gfp+unc-122p::gfp] pkd-2(sy606) ttll-11b(gk482)IV;him-5(e1490)V
PT2958	ccpp-1(ok1821)I;myIs1[pkd-2::gfp+unc-122p::gfp] pkd-2(sy606) ttll-11b(gk482)IV;him-5(e1490)V
PT3268	nekl-4(tm4910)III;myIs1[pkd-2::gfp+unc-122p::gfp] pkd-2(sy606)IV;him-5(e1490)V
PT3476	nekl-4(my31)III;him-5(e1490)V
PT3269	ccpp-1(ok1821)I;nekl-4(tm4910)III;myIs1[pkd-2::gfp+unc-122p::gfp] pkd-2(sy606)IV;him-5(e1490)V
PT3068	ccpp-1(ok1821)I;nekl-4(my31)III;myIs1[pkd-2::gfp+unc-122p::gfp] pkd-2(sy606)IV;him-5(e1490)V
PT3289	pha-1(e2123)III;him-5(e1490)V;myEx909[nekl-4p::nekl-4::gfp + pBX]
PT3404	ccpp-1(ok1821)I;nekl-4(my31)III;myIs1[pkd-2::gfp+unc-122p::gfp] pkd-2(sy606)IV;him-5(e1490)V;myEx927[nekl-4p::nekl-4::gfp + unc-122p::rfp]
PT3406	nekl-4(my51[nekl-4::mneongreen])III;him-5(e1490)V
PT3484	nekl-4(my69[nekl-4::mscarlet])III;him-5(e1490)V;yhEx149[nphp-1::cfp+che-13::yfp+pRF4]
PT3366	him-5(e1490)V;Ex[kap-1::gfp+pRF4]
PT2151	ccpp-1(ok1821)I;him-5(e1490)V;Ex[kap-1::gfp+pRF4]
PT3023	ttll-4(tm3310)III;Ex[kap-1::gfp+pRF4]
PT3024	ttll-11(tm4059)IV;Ex[kap-1::gfp+pRF4]
PT3027	ccpp-1(ok1821)I;ttll-11(tm4059)IV;Ex[kap-1::gfp+pRF4]
PT3372	ttll-5(tm3360) him-5(e1490)V;Ex[kap-1::gfp+pRF4]
PT3373	ccpp-1(ok1821)I;ttll-5 (tm3360) him-5(e1490)V;Ex[kap-1::gfp+pRF4]
PT3388	nekl-4(tm4910)III;him-5(e1490)V;Ex[kap-1::gfp+pRF4]
PT3389	ccpp-1(ok1821)I;nekl-4(tm4910)III;him-5(e1490)V;Ex[kap-1::gfp+pRF4]
PT3407	osm-3(p802)IV;him-5(e1490)V;Ex[kap-1::gfp+pRF4]
PT1974	osm-3(p802)IV;him-5(e1490)V
PT3270	nekl-4(tm4910)III;him-5(e1490)V
ROH11	ttll-4(tm3310)III;osm-3(p802)IV;him-5(e1490)V
ROH12	osm-3(p802)IV;ttll-5(tm3360) him-5(e1490)V
PT3320	osm-3(p802) ttll-11(tm4059)IV;him-5(e1490)V
PT3347	nekl-4(tm4910)III;osm-3(p802)IV;him-5(e1490)V
PT3262	Ex[osm-3::gfp+pRF4]
PT3252	ccpp-1(ok1821)I;Ex[osm-3::gfp+pRF4]
PT3037	ccpp-1(ok1821)I;HW
PT3075	ccpp-1(ok1821)I;ttll-5(my38)V
