# Supplementary material for: Mutation of NEKL-4/NEK10 and TTLL genes suppress neuronal ciliary degeneration caused by loss of CCPP-1 deglutamylase function
Source: PLoS Genet. 2020 Oct 16;16(10):e1009052. doi: 10.1371/journal.pgen.1009052 (PMC7592914; doi:10.1371/journal.pgen.1009052)
Supplement: S6 Table — All strains were generated in the Barr laboratory except BS3383, which was obtained from the Caenorhabditis Genetics Center (CGC). (XLSX) [file pgen.1009052.s012.xlsx]

## Sheet: Sheet1
Strain	Genotype
PT3005	myIs1[pkd-2::gfp+unc-122p::gfp] pkd-2(sy606)IV;spas-1(ok1608)V
PT3006	ccpp-1(ok1821)I;myIs1[pkd-2::gfp+unc-122p::gfp] pkd-2(sy606)IV;spas-1(ok1608)V
PT3008	dpy-5(e61) ccpp-1(my22) tba-5(tm4200)I;myIs1[pkd-2::gfp+unc-122p::gfp] pkd-2(sy606)IV;him-5(e1490)V
PT2954	myIs1[pkd-2::gfp+unc-122p::gfp] pkd-2(sy606)IV;him-5(e1490)V;tbb-4(ok1416)X
PT2955	ccpp-1(ok1821)I;myIs1[pkd-2::gfp+unc-122p::gfp] pkd-2(sy606)IV;him-5(e1490)V;tbb-4(ok1416)X
PT3144	mec-12(e1607)III;myIs1[pkd-2::gfp+unc-122p::gfp] pkd-2(sy606)IV;him-5(e1490)V
PT3143	ccpp-1(ok1821)I;mec-12(e1607)III;myIs1[pkd-2::gfp+unc-122p::gfp] pkd-2(sy606)IV;him-5(e1490)V
BS3383	pmk-3(ok169)IV
PT2673	klp-7(my6)III;myIs1[pkd-2::gfp+unc-122p::gfp] pkd-2(sy606)IV;him-5(e1490)V
PT2672	ccpp-1(ok1821)I;klp-7(my6)III;myIs1[pkd-2::gfp+unc-122p::gfp] pkd-2(sy606)IV;him-5(e1490)V
PT3014	dpy-5(e61) ccpp-1(my22) mei-1(or1178)I;myIs1[pkd-2::gfp+unc-122p::gfp] pkd-2(sy606)IV;him-5(e1490)V
